# Supplementary material for: Comparative mitochondrial genomics within and among species of killifish
Source: BMC Evol Biol. 2009 Jan 13;9:11. doi: 10.1186/1471-2148-9-11 (PMC2631509; doi:10.1186/1471-2148-9-11)
Supplement: Additional file 1 — Table 1: Primers used for PCR and sequencing of Fundulus mitochondrial genomes. A list of primer names and sequences used for PCR and sequencing. [file 1471-2148-9-11-S1.xls]

## Sheet: Sheet1
Primer name	Primer sequence	begina	endb	Fhet	Fgds	Fdia	Primer source
Long Amplification Primers
LA-L1661-16S	AAGCAGCCACCCTAAAAGATAGC	1661		√	√		this study
H12321-Leu	TTGCACCAAGAGTTTTTGGTTCCTAAGACC		11933	√	√		Lee et al 2001
L12329-Leu	CTCTTGGTGCAAMTCCAAGT	11922		√	√		Miya & Nishida 1999
LA-H3597-ND1	AGCAGGAGCCAAGAAAAAGAGTG		3597	√	√		this study
LA-L10451-ND4	GTAGCTACCCTTAGCTTAACTTGACTTG	10451		√	√	√	this study
LA-H13919-ND6	TACAGAGGGTGTGGCTACATTATATTC		13919	√	√	√	this study
4-L2510-16S	CGCCTGTTTACCAAAAACAT	1998				√	Miya & Nishida 1999
H12321-Leu	TTGCACCAAGAGTTTTTGGTTCCTAAGACC		11933			√	Lee et al 2001
L12321-Leu	GGTCTTAGGAACCAAAAACTCTTGGTGCAA	11904				√	Lee et al 2001
SLA16SH	TGCACCATTAGGATGTCCTGATCCAACATC		2549			√	Lee et al 2001
Nested Primers
1-L613-Phe	TTAACGCAAAGCATAGCACTGAA	68		√	√	√	Miya & Nishida 1999
1-H1358-12S	CGACGGCGGTATATAGGC		690	√	√	√	Miya & Nishida 1999
2-L1083-12S	ACAAACTGGGATTAGATAC	484		√	√	√	Miya & Nishida 1999
2-H1903-16S	GTAGCTCGTYTAGTTTCGGG		1372	√	√	√	Miya & Nishida 1999
3-L1803-16S	AGTACCGCAAGGGAAAGCTGAAA	1221		√	√	√	Miya & Nishida 1999
3-H2590-16S	ACAAGTGATTGCGCTACCTT		2115	√	√	√	Miya & Nishida 1999
3-L1663-16S	GCAGCCACCCTAAAAGATAGCG	1663		√	√		this study
3-H3597-ND1	AGCAGGAGCCAAGAAAAAGAGTG		3597	√	√		this study
4-L2510-16S	CGCCTGTTTACCAAAAACAT	1998		√	√		Miya & Nishida 1999
4-H3084-16S	AGATAGAAACTGACCTGGAT		2635	√	√		Miya & Nishida 1999
5-L2949-16S	GGGATAACAGCGCAATC	2463		√	√	√	Miya & Nishida 1999
5-H3718-ND1c	ACTTCGTATGAAATWGTTTG		3290	√	√	√	Miya & Nishida 1999
6-L3437ND1	AATGTKGTMGGMCCTTACGG	2971				√	Miya & Nishida 1999
6-H3934-ND1	GCGTATTCTACGTTGAATCC		3506			√	Miya & Nishida 1999
7-L3737-ND1	CAAACWATTTCSTATGAAGT	3271		√	√	√	Miya & Nishida 1999
7-H4427-Met	CCGWCATGTTTGGGGTATGGGCCC		4011	√	√	√	Miya & Nishida 1999
8-L3654-ND1	TCTCTCAGTATTATTCCTTTG	3654		√	√	√	this study
8-H4384-ND2	ACCTCTGGTATYCAAGCGTG		4384	√	√	√	this study
9-L4633-ND2	CACCACCCWCGAGCAGTTGA	4173		√	√	√	Miya & Nishida 1999
9-H5334-ND2	CGKAGGTAGAAGTAHAGGCT		4912	√	√	√	Miya & Nishida 1999
9-L4616-ND2	CTTCCCATCCCTAACCTTAC	4616			√		this study
9-H4895-ND2	GCTTAGTAATGCTGAAAGTGC		4895		√		this study
10-L5260-ND2	CTGGSTTTATGCCMAARTG	4801		√	√	√	Miya & Nishida 1999
10-H5934-CO1	GGGTGCCAATGTCTTTGTGGTT		5519	√	√	√	Miya & Nishida 1999
11-L5275-Asn	AACCAGCGAGCATCTATC	5275		√	√	√	this study
11-H5902-CO1	TAAATCTACAGAAGCCCC		5902	√	√	√	this study
12-L6199-CO1	GCCTTCCCWCGAATAAATAA	5744		√	√	√	Miya & Nishida 1999
12-H6855-CO1	AGTCAGCTGAAKACTTTTAC		6438	√	√	√	Miya & Nishida 1999
13-L6730-CO1	TATATAGGAATRGTMTGAGC	6275		√	√	√	Miya & Nishida 1999
13-H7480-Ser	ATGTGGYTGGCTTGAAA		7074	√	√	√	Miya & Nishida 1999
14-L7255-CO1	GATGCCTACACMCTGTGAAA	6800		√	√	√	Miya & Nishida 1999
14-H8168-CO2	CCGCAGATTTCWGAGCATTG		7780	√	√	√	Miya & Nishida 1999
15-L7863-CO2	ATAGACGAAATTAATGACCC	7437		√	√	√	Miya & Nishida 1999
15-H8589-ATP	AAGCTTAKTGTCATGGTCAGT		8118	√	√	√	Miya & Nishida 1999
16-L8329-Lys	AGCGTTGGCCTTTTAAGC	7893		√	√	√	Miya & Nishida 1999
16-H9076-ATP	GGGCGGATAAAKAGGCTAAT		8565	√	√	√	Miya & Nishida 1999
16-L8379-ATP	CATTTACACCTACTACACAGC	8379				√	this study
16-H9370-CO3d	AGCCATAAACTCCGTCAG		9370			√	this study
16-H9691-ND3	AACGGAGAGGATTGAAGC		9691			√	this study
17-L8894ATP	TTGGACTACTWCCSTATAC	8361		√	√		Miya & Nishida 1999
17-H9639CO3	CTGTGGTGAGCYCAKGT		9236	√	√		Miya & Nishida 1999
18-L9514CO3	TTCTGAGCCTTCTAYCA	9079		√	√	√	Miya & Nishida 1999
18-H10019Gly	CAAGACKGKGTGATTGGAAG		9622	√	√	√	Miya & Nishida 1999
19-L9916-CO3	CACCATTTTGGCTTTGAAGC	9478		√	√	√	Miya & Nishida 1999
19-H10433-Arg	AACCATGGWTTTTTGAGCCGAAAT		10043	√	√	√	Miya & Nishida 1999
19-L9784-ND3	AGCACGACTCCCTTTTTCC	9784		√	√	√	this study
19-L10314-ND4Ld	TGGTAGCCATAGCACGAACAC		10314		√		this study
19-H11238-ND4	CCTATGTGGCTTACTGATGAG		11238	√	√	√	this study
22-L11424-ND4	TGACTTCCWAAAGCCCATGTAGA	10997		√	√	√	Miya & Nishida 1999
22-H12145-His	CTAGTGTTTTKGTTAAACTA		11759	√	√	√	Miya & Nishida 1999
LA-L10451-ND4	GTAGCTACCCTTAGCTTAACTTGACTTG	10451					this study
LA-H13919-ND6	TACAGAGGGTGTGGCTACATTATATTC		13919				this study
22-L11458-ND4	ACTGCCTCCTCTCCCTAATC	11458		√	√	√	this study
22-H12157-ND5	GTGGATACTACTGTYTCTGC		12157	√	√	√	this study
23-L11895	CCTAACCTWATGGGRGAACT	11471		√	√		Miya & Nishida 1999
23-H12632	GATCAGGTTACGTAKAGKGC		12259	√	√		Miya & Nishida 1999
24-L12329-Leu	CTCTTGGTGCAAMTCCAAGT	11922		√	√	√	Miya & Nishida 1999
24-H13069-ND5	GTGCTGGAGTGKAGTAGGGC		12718	√	√	√	Miya & Nishida 1999
24-L12587-ND5	CGACGTRACCCTYCCACTTA	12587		√	√		this study
24-H13347-ND5	TTCCYCAAGCTAGMCGCTTA		13347	√	√		this study
25-L12388-ND5	TTGGSTGAGAAGGAGTAGG	12388		√			this study
25-H13455-ND5	CTAATACGGTTACGAGWAGAG		13455	√			this study
25-L12602-ND5	CCTTGTCGGACTAATCCTTGC	12602				√	this study
25-H13407-ND5	TCATAACAGGCGTGTTTAAAGG		13407			√	this study
25-L12587-ND5	TGATATAACTCTTCCCCTTGTCG	12587				√	this study
25-H13436-ND5	GGCGGCTAGTTTTAGTAGGG		13436			√	this study
25-L13252-ND5	TTGTCACCATACATCACCC	13252		√	√	√	this study
25-H14007-ND6d	GTGTAGGAAYATTATTTAGCAG		14007	√	√		this study
25-H14386-CYB	GATTTGCCATAAGGTTCTTG		14386	√	√	√	this study
26-L13562-ND5	CTWAACGCCTGAGCCCT	13176				√	Miya & Nishida 1999
26-H14080-ND5	AGGTAKGTTTTGATTAKKCC		13735			√	Miya & Nishida 1999
27-L13940-ND5	TTCTTTCCKACTATTATWCACCG	13551				√	Miya & Nishida 1999
27-H14834-CYB	GAGCCAAAGTTTCATCA		14480			√	Miya & Nishida 1999
27-L14185-ND6	CACARCCAATACCTGCTACTAC	14185		√	√	√	this study
27-H14739-CYB	GAGAAGAAGGATAACACCTACG		14739	√	√	√	this study
28-L14850-CYB	GCCTGATGAAACTTTGGCTC	14461		√	√	√	Miya & Nishida 1999
28-H15560-CYB	TAGGCRAATAGGAARTATCA		15209	√	√	√	Miya & Nishida 1999
29-L14908-CYB	TTCTTTGCCTTCCATTTC	14908		√	√	√	this study
29-H15606-Pro	AACCCCCTCTTCTTTGAG		15606	√	√	√	this study
30-L15777-CYB	TGAATTGGCGGCATACCWGTAGA	15385		√	√	√	Miya & Nishida 1999
30-H16227-CRd	GCACTGTGAAATGTCAAC		16227	√	√	√	this study
30-H690-12S	GCGGAGGCTTGCATGTGTA		130	√	√	√	Miya & Nishida 1999
a: nucleotide position on the mitogenome sequence where the given PCR product begins
b: nucleotide position on the mitogenome sequence where the given PCR product ends
c: primer was used for PCR only, not sequencing
d: primer was used for internal sequencing only, not PCR
√: indicates whether a given PCR primer pair was used for each species
